# Supplementary material for: No raw data, no science: another possible source of the reproducibility crisis
Source: Mol Brain. 2020 Feb 21;13:24. doi: 10.1186/s13041-020-0552-2 (PMC7033918; doi:10.1186/s13041-020-0552-2)
Supplement: Supplementary file 2 — Additional file 2: Table S1. List of the 41 manuscripts that received editorial decision, "Revise before review”, for the reason that the results looked “too beautiful”. [file 13041_2020_552_MOESM2_ESM.xlsx]

## Sheet: Supplementary Table 1
ID	Decision	Type of Experiments (for detection)	Editor's Comment for Rejection (Category)	Publication (Journal)	Impact Factor	Affliation
8	Accept	WB, S		Molecular Brain		r
1	Reject	WB, B, S, Others	a, c	Molecular Pain	3.205	h, m
4	Reject	WB, S	b			m
5	Reject	WB, S	b, c			r
10	Reject	WB,B, S, Others	a			o
11	Reject	WB, S	a, b			h, m
12	Reject	WB, S	b			o
13	Reject	WB, S	a			h, m
16	Reject	S	b			h, m
17	Reject	WB, S	c, d			m
19	Reject	WB	c	Brain Research	2.929	o
23	Reject	WB, S, Others	c	Journal of Food Biochemistry	1.358	r
24	Reject	WB, B, S	b			m
26	Reject	WB, S, Others	a, c	Neuroscience Bulletin	4.246	h, m
31	Reject	WB, B, S, Others	c	Neuropsychiatric Disease and Treatment	2.228	h, m
36	Reject	WB, B, S, Others	a, c			h, m
37	Reject	WB, S, Others	d			m
38	Reject	WB, B, S	a, c			h, m
39	Reject	WB, B, Others	a, c			h, m
40	Reject	WB, S, Others	a, b, c			h, m
2	Withdrawn	S, Others		Journal of Cellular and Molecular Medicine	4.658	h, m
3	Withdrawn	WB, B, S, Others		Journal of Cellular Biochemistry	3.448	h, m
6	Withdrawn	WB, S				h, m
7	Withdrawn	WB, S, Others		Cell Transplantation	3.477	h, m
9	Withdrawn	WB, Others		Frontiers in Neuroscience	3.648	h, m
14	Withdrawn	WB, Others		Brain and Behavior	2.219	h, m
15	Withdrawn	WB, B, S				h, m
18	Withdrawn	WB, Others		Brain Research Bulletin	3.103	h, m
20	Withdrawn	WB, Others				h, m
21	Withdrawn	WB, B, S, Others		Frontiers in Pharmacology	4.4	h, m
22	Withdrawn	WB, S, Others				h, m
25	Withdrawn	WB, B, EM		Neuromolecular Medicine	2.576	h,m
27	Withdrawn	WB, S, Others		Neurochemical Research	2.782	h, m
28	Withdrawn	WB, B, S				h, m
29	Withdrawn	S, Others				h, m
30	Withdrawn	WB, S		Frontiers in Neurology	3.552	h, m
32	Withdrawn	WB, B, S, Others				h, m
33	Withdrawn	WB				o
34	Withdrawn	B, Others				h, m
35	Withdrawn	WB, B, S, Others				h, m
41	Withdrawn	WB, S, Others				h, m
		Abbreviations of this column: WB: Western Blotting B: Behavior S: Staining of tissue	Symbols in this column: a: Raw data of only a part of the samples were presented b: The authors presented raw data but they did not match the results that were presented in the results c: Entire membrane images for western blotting experiments were not provided and size markers were lacking. d: Image duplications and/or inappropriate cuts and pastes in the images were identified			Symbols in this column: h: hospital, m: medical school r: research institute, o: others
